# Supplementary material for: Social Media Use and Mental Health: A Global Analysis
Source: Epidemiologia (Basel). 2022 Jan 11;3(1):11–25. doi: 10.3390/epidemiologia3010002 (PMC9620890; doi:10.3390/epidemiologia3010002)
Supplement: Supplementary file 1 [file epidemiologia-03-00002-s001.zip]

Archive with 1 entries (1 files):
- epidemiologia-1405003-supplementary.pdf
